# Supplementary material for: Interneurons of fan-shaped body promote arousal in Drosophila
Source: PLoS One. 2022 Nov 21;17(11):e0277918. doi: 10.1371/journal.pone.0277918 (PMC9678257; doi:10.1371/journal.pone.0277918)
Supplement: S1 File — (ZIP) [file pone.0277918.s002.zip]

Archive with 3 entries (3 files):
- DAMrestcalc.R
- R_Tukey.R
- Sleepcalc.R
