# Supplementary material for: Interneurons of fan-shaped body promote arousal in Drosophila
Source: PLoS One. 2022 Nov 21;17(11):e0277918. doi: 10.1371/journal.pone.0277918 (PMC9678257; doi:10.1371/journal.pone.0277918)
Supplement: S1 File — (ZIP) [file pone.0277918.s002.zip › DAMrestcalc.R]

#
#  R-function for sleep quantification by Sho Yamaguchi
#  for figure 1b right, 1d bottom
#

DAMrestcalc<-function(wd, DaysNum){
  setwd(wd)
  files<-list.files(pattern="txt")
  result<-matrix(0,ncol=32,nrow=12)
  rownames(result)<-c("Total Activity","amount of Time active","%of time active","amount of time resting","%of time resting","waking activeity index","Number of activity-rest bouts","Mean length of time of one activity period","Mean activity during one activity period","Maximum time of one activity period","Mean length of time of one resting period","Maximum time of one resting period")
  period<-5
  for(file.names in files){
    x<-read.delim(file.names,header=FALSE)
    a<-x[1:(1440*DaysNum),11:ncol(x)]
    s<-a[1:period,]
    s[,]<-0
    act<-rbind(a,s)
    sum<-matrix(0,ncol=ncol(a),nrow=(nrow(a)+1))
    e<-matrix(0,ncol=ncol(a),nrow=(nrow(sum)+1))
    fAD<-matrix(0,ncol=ncol(a),nrow=(nrow(sum)+1))
    fAC<-matrix(0,ncol=ncol(a),nrow=(nrow(sum)+1))
    fRD<-matrix(0,ncol=ncol(a),nrow=(nrow(sum)+1))
    AD<-matrix(0,ncol=ncol(a),nrow=nrow(a))
    AC<-matrix(0,ncol=ncol(a),nrow=nrow(a))
    RD<-matrix(0,ncol=ncol(a),nrow=nrow(a))
    
    for(t in 1:ncol(a)){
      for(i in 1:nrow(sum)){
        sum[i,t]<-sum(act[i:(i+period-1),t])
      }
      e[1,t]<-"R"
      for(i in 1:(nrow(e)-1)){
        if(e[i,t]=="R"){
          if(act[i,t]==0){
            e[i+1,t]<-"R"
          }else{
            e[i+1,t]<-"A"
          }
        }else{
          if(sum[i,t]==0){
            e[i+1,t]<-"R"
          }else{
            e[i+1,t]<-"A"
          }
        }
      }
      
      for(i in 1:(nrow(fAD)-1)){
        if(e[i+1,t]=="A"){
          fAD[i+1,t]<-(fAD[i,t]+1)
        }else{
          fAD[i+1,t]<-0
        }
      }
      
      for(i in 1:(nrow(fAC)-1)){
        if(e[i+1,t]=="A"){
          fAC[i+1,t]<-(fAC[i,t]+a[i,t])
        }else{
          fAC[i+1,t]<-0
        }
      }
      
      for(i in 1:(nrow(fRD)-1)){
        if(e[i+1,t]=="R"){
          fRD[i+1,t]<-(fRD[i,t]+1)
        }else{
          fRD[i+1,t]<-0
        }
      }
      
      for(i in 1:(nrow(AD)-1)){
        if(e[i+1,t]=="A"){
          if(e[i+2,t]=="A"){
            AD[i,t]<-0
          }else{
            AD[i,t]<-fAD[i+1,t]
          }
        }else{
          AD[i,t]<-0
        }
      }
      if(e[(nrow(AD)+1),t]=="A"){
        AD[nrow(AD),t]<-fAD[(nrow(AD)+1),t]
      }else{
        AD[nrow(AD),t]<-0
      }
      
      
      for(i in 1:nrow(AC)){
        if(AD[i,t]==0){
          AC[i,t]<-0
        }else{
          AC[i,t]<-fAC[i+1,t]
        }
      }
      
      for(i in 1:(nrow(RD)-1)){
        if(e[i+1,t]=="R"){
          if(e[i+2,t]=="R"){
            RD[i,t]<-0
          }else{
            RD[i,t]<-fRD[i+1,t]
          }
        }else{
          RD[i,t]<-0
        }
      }
      if(e[nrow(RD)+1,t]=="R"){
        RD[nrow(RD),t]<-fRD[nrow(RD)+1,t]
      }else{
        RD[nrow(RD),t]<-0
      }
      if(DaysNum<1){
        DaysNum2<-1
      }else{
        DaysNum2<-DaysNum
      }
      result[1,t]<-(sum(AC[,t])/DaysNum2)
      result[2,t]<-(sum(AD[,t])/60/DaysNum2)
      result[3,t]<-(sum(AD[,t])/60/ DaysNum /24*100)
      result[4,t]<-(sum(RD[,t])/60/ DaysNum2)
      result[5,t]<-(sum(RD[,t])/60/ DaysNum /24*100)
      result[6,t]<-((sum(AC[,t])/ DaysNum2)/(sum(AD[,t])/ DaysNum2))
      result[7,t]<-(length(subset(AD[,t],AD[,t]>0))/ DaysNum2)
      result[8,t]<-(mean(subset(AD[,t],AD[,t]>0)))
      result[9,t]<-(mean(subset(AC[,t],AC[,t]>0)))
      result[10,t]<-(max(AD[,t])/60)
      result[11,t]<-(mean(subset(RD[,t],RD[,t]>0)))
      result[12,t]<-(max(RD[,t])/60)
    }
    addition<-gsub(".txt","",file.names)
    write.csv(result,paste("result",addition,".csv",sep=""),row.names=TRUE,quote=FALSE)
    
    if(length(x[,1])>=4320){
      l<-4320/5
    } else{
      l<-length(x[,1])/5
    } 
    a<-matrix(0,nrow=864,ncol=32)
    for(i in 1:l){
      a[i,]<-matrix(apply(x[((i-1)*5+1):(i*5),11:42],2,sum))}
    day<-x[1,2]
    pdf(paste(addition,"acto.pdf"),width=8,height=11)
    par(oma=c(0,0,3,0))
    par(mfcol=c(16,2))
    par(pin=c(3.5,0.5))
    par(ps=9)
    par(las=1)
    par(tcl=0.2)
    par(plt=c(0.15,0.95,0.2,0.95))
    
    for(t in 1:32){
      plot(1:length(a[,1]),a[,t],type="h",xlab="",ylab="",xaxt="n",ylim=c(0,50),las=1)
      axis(side=1,labels=F,xaxp=c(0,864,36),tcl=-0.2)
      mtext(text=t,side=2,line=3,las=1)
      mtext(text=sum(a[,t]),adj=1)}
    mtext(side=3,line=1,outer=T,text=addition,cex=1.5)
    mtext(side=3,line=1,outer=T,text=paste("date:",day),cex=1,adj=0.9)
    dev.off()
    
    
  }
  
  return("the program has finished")
}
