# Supplementary material for: Interneurons of fan-shaped body promote arousal in Drosophila
Source: PLoS One. 2022 Nov 21;17(11):e0277918. doi: 10.1371/journal.pone.0277918 (PMC9678257; doi:10.1371/journal.pone.0277918)
Supplement: S1 File — (ZIP) [file pone.0277918.s002.zip › R_Tukey.R]

#
#  R-function for Tukey method by Sho Yamaguchi
#  for figure 1b right, 1d bottom
#  

R_Tukey<-function(wd,gn){   
  setwd(wd)
  files<-list.files(pattern="*.csv")
  data<-matrix(NA,nrow=1,ncol=12)
  
  for(t in 1:length(files)){
    x<-read.csv(files[t],header=TRUE,row.names="X")
    Str <- readline("DeleteRowNum : ")
    Str<-as.numeric(unlist(strsplit(Str, ",")))
    if(length(Str)==0){
      x<-t(x)
      data<-rbind(data,x)
    }else{
      x<-x[,-c(Str)]
      x<-t(x)
      data<-rbind(data,x)
    }
    
  }
  data<-data[-1,]
  tac<-matrix(NA,nrow=length(data[,1]),ncol=2)
  ama<-matrix(NA,nrow=length(data[,1]),ncol=2)
  amr<-matrix(NA,nrow=length(data[,1]),ncol=2)
  wai<-matrix(NA,nrow=length(data[,1]),ncol=2)
  nob<-matrix(NA,nrow=length(data[,1]),ncol=2)
  mlt<-matrix(NA,nrow=length(data[,1]),ncol=2)
  mac<-matrix(NA,nrow=length(data[,1]),ncol=2)
  tac[,2]<-data[,1]
  ama[,2]<-data[,2]
  amr[,2]<-data[,4]
  wai[,2]<-data[,6]
  nob[,2]<-data[,7]
  mlt[,2]<-data[,8]
  mac[,2]<-data[,9]
  sn <- readline("SampleNum : ")
  sn <- as.numeric(unlist(strsplit(sn, ","))) 
  tac[1:sn[1],1]<-1
  ama[1:sn[1],1]<-1
  amr[1:sn[1],1]<-1
  wai[1:sn[1],1]<-1
  nob[1:sn[1],1]<-1
  mlt[1:sn[1],1]<-1
  mac[1:sn[1],1]<-1
  for(i in 1:(gn-1)){
    tac[(sum(sn[1:i])+1):sum(sn[1:(i+1)]),1]<-i+1
    ama[(sum(sn[1:i])+1):sum(sn[1:(i+1)]),1]<-i+1
    amr[(sum(sn[1:i])+1):sum(sn[1:(i+1)]),1]<-i+1
    wai[(sum(sn[1:i])+1):sum(sn[1:(i+1)]),1]<-i+1
    nob[(sum(sn[1:i])+1):sum(sn[1:(i+1)]),1]<-i+1
    mlt[(sum(sn[1:i])+1):sum(sn[1:(i+1)]),1]<-i+1
    mac[(sum(sn[1:i])+1):sum(sn[1:(i+1)]),1]<-i+1
  }
  tac<-na.omit(tac)
  ama<-na.omit(ama)
  amr<-na.omit(amr)
  wai<-na.omit(wai)
  nob<-na.omit(nob)
  mlt<-na.omit(mlt)
  mac<-na.omit(mac)
  result<-list(tac=tac,ama=ama,amr=amr,wai=wai,nob=nob,mlt=mlt,mac=mac)
  if(exists("m.multi.comp")==FALSE){
    source("http://aoki2.si.gunma-u.ac.jp/R/src/m_multi_comp.R", encoding="euc-jp")
  }
  rsnames<-c("Total Activity counts","amount of Time active","amount of time resting","waking activeity index","Number of activity-rest bouts","Mean length of time of one activity period","Mean activity during one activity period")
  n<-c(sn)
  for(i in 1:length(result)){
    TD<-result[[i]]
    
    me<-matrix(NA,nrow=1,ncol=1)
    s<-matrix(NA,nrow=1,ncol=1)
    aver<-mean(TD[1:sn[1],2])
    std<-sd(TD[1:sn[1],2])
    me<-cbind(me,aver)
    s<-cbind(s,std)
    me<-me[-1]
    s<-s[-1]
    for(l in 1:(gn-1)){
      aver<-mean(TD[(sum(sn[1:l])+1):sum(sn[1:(l+1)]),2])
      std<-sd(TD[(sum(sn[1:l])+1):sum(sn[1:(l+1)]),2])
      me<-cbind(me,aver)
      s<-cbind(s,std)
    }
    me<-c(me)
    s<-c(s)
    print(rsnames[i])
    m.multi.comp(n,me,s,alpha=0.1, method="tukey")
  }
}
