# Supplementary material for: Interneurons of fan-shaped body promote arousal in Drosophila
Source: PLoS One. 2022 Nov 21;17(11):e0277918. doi: 10.1371/journal.pone.0277918 (PMC9678257; doi:10.1371/journal.pone.0277918)
Supplement: S1 File — (ZIP) [file pone.0277918.s002.zip › Sleepcalc.R]

#
#  R-function for sleep profile plotting by Sho Yamaguchi
#  for figure 1b left, 1d top
#  

sleepcalc<-function(wd, ResultFileName = "",groupnum){
  setwd(wd)
  if(ResultFileName != "") dir.create(ResultFileName)
  files <-list.files(pattern = ".txt")
  for (n in 1:length(files)){
    data <- read.delim(files[n],header = FALSE)
    Rdata <- data[1:(round(nrow(data)/6)),]
    Ndata <- data[,11:42]
    MonitorNum<-gsub(".txt","",files[n])
    for(c in 1:ncol(Ndata)){
      for(i in 1:nrow(Ndata)){
        r <- nrow(Ndata) + 1 -i
        if (Ndata[r,c] == 0){
          Ndata[r, c] =NA
        }else{
          break
        }
      }
    }
  
    convert<-function(d){
      if((is.na(d)==FALSE) && (d == 0)){
        d <- 5
      }else if(is.na(d) == TRUE){
        d <- NA
      }else if((is.na(d) == FALSE) && (d != 0)){
        d<- 0
      }
    }
    bufdata <- apply(Ndata,c(1,2),function(x) convert(x))
    Rdata[1,1:10]<-data[1,1:10]
    Rdata[1,11:42] <- bufdata[1,]
    for(i in 1:nrow(Rdata)){
      Rdata[(i+1),1:10]<-data[(i*6+1),1:10]
      Rdata[(i+1),11:42]<-as.numeric(matrix(apply(bufdata[((i-1)*6 + 2):(i*6 + 1),],2,sum)))
    }
    Result<-Rdata
    Result[is.na(Result)]<-""
    if(ResultFileName == ""){
      write.table(Result,paste("sleep",MonitorNum,".csv",sep = ""),sep =",",quote = F,col.names = F, row.names = F)
    }else{
      write.table(Result,paste(ResultFileName,"/sleep",MonitorNum,".csv",sep=""),sep = ",",quote = F,col.names = F, row.names = F)
    }
    Str <- readline("DeleteRowNum : ")
    Str<-as.numeric(unlist(strsplit(Str, ",")))
    if(length(Str)==0){
      deldata <- Rdata[,11:42]
    }else{
      deldata<-Rdata[,11:42]
      deldata<-deldata[,-c(Str)]
    }
    if(n ==1){
      ASleep <- matrix(0,ncol=1,nrow=nrow(Rdata))
      ASleep <-cbind(ASleep,deldata)
    }else{
      ASleep <-cbind(ASleep,deldata)
    }
  }
  ASleep <- ASleep[,-1]
  sn <- readline("SampleNum : ")
  sn <- as.numeric(unlist(strsplit(sn, ",")))
  mSleep<-Rdata[,2:3]
  for(i in 1:length(sn)){
    gdata<-ASleep[,1:sn[i]]
    ASleep<-ASleep[,-1:-sn[i]]
    calSleep<-apply(gdata,1,function(x) mean(x,na.rm=T))
    mSleep<-cbind(mSleep,calSleep)
  }
  if(ResultFileName == ""){
    write.table(mSleep,"AverageSleep.csv",sep =",",quote = F,col.names = F, row.names = F)
  }else{
    write.table(mSleep,paste(ResultFileName,"/AverageSleep.csv",sep=""),sep = ",",quote = F,col.names = F, row.names = F)
  }
}
